# Supplementary material for: Central and peripheral myeloid-derived suppressor cell-like cells are closely related to the clinical severity of multiple sclerosis
Source: Acta Neuropathol. 2023 May 27;146(2):263–82. doi: 10.1007/s00401-023-02593-x (PMC10329064; doi:10.1007/s00401-023-02593-x)
Supplement: Supplementary file 3 — Supplementary file3 (XLSX 37 KB) [file 401_2023_2593_MOESM3_ESM.xlsx]

## Sheet: Histopathology-human tissue
						M-MDSCs/mm2						Ratio CD14+ HLA-DRhi/M-MDSCs
	Type of MS	Sample ID	Age (years)	Disease duration (years)	Time postmortem (hours)	AL	rAIL	cAIL	IL	High inflamm area	Weak inflamm area	AL	rAIL	cAIL	IL	High inflamm area	Weak inflamm area
	SPMS	MS122	44	16	16				21.3333		21.3333				0		0
		MS356	45	16	10	77.7778				77.7778		1.24259				1.24259
		MS408	39	10	21	101.667	60	43.3333		70.0833	29	1.55163	1.90812	0.574702		1.58798	0.806101
						73.3333	45.3333	14.6667				0.366883	2.52527	1.0375
		MS422	58	13	25	65.1852			26.6667	65.1852	26.6667	1.30289			0.0833333	1.30289	0.0833333
		MS371	40	14	27	108.889				108.889		1.17083				1.17083
		MS404	55	34	17	151.667	77.3333	62.6667	48	120.167	48	0.582738	0.687238	0	0.0685714	0.640875	0.0509524
							100	33.3333					0.710784	0.0666667
		MS406	62	47	23	65				56.8518		0.908333				1.37579
						43.3333						1.95238
						62.2222						1.26667
		MS466	65	36	25	97.3333	92	82.6667		94.6667	82.6667	1.18122	1.10006	0.101944		1.14064	0.101944
		MS470	64	35	nd	194.667	169.333	29.3333	56	153.917	32.8611	1.24511	1.10932	0.15	0.530794	1.22923	0.38374
						80	171.667	21.6667	24.4444			1.76857	0.793925	0.4375	0.416667
		MS114	52	15	12				82.6667		82.6667				0.391667		0.391667
		MS163	45	6	28	116.667				116.667		0.967437				0.967437
		MS 154	34	12	12	166.667	213.333	nd	63.3333	190	63.3333	0.476591	0.629308		0.11859	0.552949	0.11859
		MS160	44	16	18	276.667	140	33.3333	105.833	182.917	69.5833	0.398043	0.904545	0.0833333	0.408875	0.740945	0.246104
						280						0.458927
						148.333						1.04016
						198.333						0.412247
		MS55	47	32	15	66.6667	50	13.3333	29.3333	56.6667	21.2778	0.5	0.7	0.166667	1.1	0.697222	0.598958
						60			31.6667			0.888889			0.9625
									26.6667			1.28323	0.802083	0.0833333
		MS318	59	34	13	62.8571	40	33.3333		67.9048	31.6667	2.58889	1.07247	0.5		1.40334	0.291667
						28.8889	96.6667	30				1.73611
						111.111
		MS330	59	39	21				28		28				1.02424		1.02424
		MS187	57	27	13		133.333	25.3333	30	133.333	27.6667		0.349292	0.283333	0	0.349292	0.141667
		MSD58	82	62	nd				5.55		5.5				0.2		0.2
		MSD70	49	13	nd		131.25	nd		88			0.271314			0.233573
							44.76	nd					0.195831
		MSD15	38	14	nd	210.729				210.729		0.534561				0.534561
	Type of MS	Sample ID	Age (years)	Disease duration (years)	Time postmortem (hours)	AL	rAIL	cAIL	IL	High inflamm area	Weak inflamm area	AL	rAIL	cAIL	IL	High inflamm area	Weak inflamm area
	PPMS	MS383	42	17	17	41.3333	39.1667	60.9524	20	41.1019	40.4762	4.72667	2.48611	0.0204082	0.180556	2.99124	0.100482
						71.1111						1.05411
						16.6667						4.70833
		MS325	51	2	13	24.6667				24.6667		3.675				3.675
		MS083	54	13	13		45.3333	16	30	45.3333	18.8334		2.58286	0.866667	0.34375	2.58286	0.613021
									13.3333						0.375
		MS500	50	29	32	113.778				84.6444		2.39034				3.73685
						98.3333						3.49031
						65.3333						5.35126
						78						3.51948
						67.7778						3.93284
		MS492	66	31	15				32		32				0.3		0.3
		MS398	57	28	28				13.3333		13.3333				0.125		0.125
		MS363	42	27	20	120	81.6667	35.5556	30.6667	86.2778	27.5926	0.757143	1.13772	0.0666667	0	0.913032	0.0111111
						62.2222	76	21.3333				1.10053	0.848133	0
							86.6667	16.6667					0.705833	0
		MS94	42	6	11	64.4444	26.6667	16	14.6667	80.8148	24.1112	0.36431	4.97778	0.466667	0.466667	1.47312	0.328704
						37.3333	144.444	56.6667				1.47667	0.604352	0.105556
						140	72	28				0.668962	0.746667	0
		MS473	39	13	9	118.333	140.31	53.3333		104.663	45.3333	0.721773	0.715573	0.209722		0.795388	0.234861
						104.444	65.3333	37.3333				0.888889	0.994359	0.26		0.795388	0.234861
						90.6667						0.587773
						108.889						0.744802
		MS216	58	12	9	102.7				102.7		0.72244			0	0.72244	0
		MS57	77	47	9	144.444	183.333	53.3333	45.3333	163.889	49.3333	0.397912	0.450928	0.0714286	0.221299	0.42442	0.146364
		MS168	88	30	22	77.7778			29.3333	117.222	25.7778	0.745788			0.305	0.607948	0.219167
						156.667			22.2222			0.470109			0.133333
		MSD276	40	17	nd		20.8802	21.2014		20.8802	21.2014		0.680165	1.21778		0.680165	1.21778

## Sheet: Female EAE
	Mice (sick)	% Ly-6Chi/myeloid cells ONSET	Severity index (SI)	Score at peak	Accumulated clinical score (onset to death)	% Ly-6Chi/myeloid cells PRE-ONSET	% Ly-6Chi/myeloid cells PEAK	Recovered score/day in remission	% recovery	Accumulate clinical score (peak to death)
	J105 SM	1.27	1.5	3	36.75	5.49	4.84	0.107	25	29.5
	J105 2D	6.08	0.75	3	21.25	5.27	5.85	0.25	91.66	12.25
	J106 OI	11.6	0.5625	2.25	22	5.09	6.92	0.125	55.55	15.25
	J106 Amb	10.1	0.75	3	35.5	3.46	1.55	0.05	8.33	25.5
	J110 SM	2.04	1.5	3	30.25	5.28	8.14	0.14	75	24.75
	J110 OD	10.7	0.375	0.75	5	9.04	15.5	0.25	100	3.75
	J110 OI	2.46	1	3	50	8.89	4.46	0	0	43.75
	J110 Ambas	6.92	0.6875	2.75	19.25	5.42	13.1	0.375	81	13
	J110 2D	5.48	0.75	2	13.75	8.67	13.4	0.333	75	10
	J110 2I	5.46	1.5	3	28	11.4	8.83	0.25	50	22.25
	J111 OD	9.61	0.75	3	22.25	5.64	11.6	0.324	75	14.5
	J111 OI	13.9	0.416	1.25	10.75	8.19	13.9	0.1875	60	7.75
	J111 2D	3.08	0.916	2.75	27	6.31	5.64	0.143	72.72	22.25
	J111 2I	12	0.6	3	27.25	8.69	11.2	0.187	75	19.5
	J112 SM	1.5	1.08	3.25	40.5	6.63	4.38	0.222	61.53	34.25
	J112 OD	6.75	1	2	14.75	6.83	7.27	0.3125	62.5	12
	Mice (non-sick)	% Ly-6Chi/myeloid cells PRE-ONSET
	J98 OD	7.62
	J98 OI	6.46
	J99 2D2I	7.83
	J101 SM	12.4
	J101 2D	15.5
	J105 OD	11.4
	J105 Ambas	6.9
	Mice (sub-cohort for histology)	% Ly-6Chi/myeloid cells ONSET	Severity index (SI)	Score at peak	Accumulated clinical score (onset to death)	% Demyelination/white matter	Demyelinated area	% Axonal damage area (white matter)	% Axonal damage area/infiltrated area
	SM 116	7.76	0.6875	2.75	6.75	3.95	0.477	0.463	1.2813
	OD 116	3.6	1	3	10.5	6.3	0.5521	0.95	2.0947
	Amb 116	8.66	0.5625	2.25	6.75	3.76	0.3176	0.62	0.9563
	OD 117	4.47	0.75	3	10.75	5.65	0.6532	0.534	1.2523
	2I 117	6.8	0.75	3	10.5	4.93	0.4696	0.223	0.544
	2D2I 117	7.55	0.55	2.75	9.75	0.52	0.004879	0.567	1.7767
	OD 118	6.7	0.4	2	7	0.87	0.007486	0.24	1.1425
	OI 118	5.38	1	3	7.5	13.08	1.0968	0.958	1.8583
	2D 118	13.9	0.5	1.5	3.5	1.73	0.1539	0.075	0.1873
	2I 118	3.43	1	3	9	8.29	0.8001	0.8	1.5757

## Sheet: PBMCs
	HEALTHY CONTROLS						MULTIPLE SCLEROSIS PATIENTS (AT RELAPSE)
	Sample ID	Sex	Age	M-MDSCs/MNCs			Patient ID	Sex	Age	Time from relapse to sampling	EDSS baseline	EDSS 12 Months	% MDSCs/MNCs BASELINE	% MDSCs/MNCs 12 MONTHS	Gd+ enhancing lesions
	1	MALE	23	0.56			I	F	44	10	2	0	2.67	1.62	0
	2	FEMALE	44	0.08			II	M	23	8	2	0	2.27	0.92	5
	3	FEMALE	32	1.77			III	F	51	22	4	1	0.52	0.87	2
	4	FEMALE	23	0.06			IV	F	24	6	3	0	2	3.47	1
	5	FEMALE	33	0.88			V	M	30	5	3	0	0.82	1.69	4
	6	MALE	42	0.23			VI	F	50	21	3.5	3	1.41	4.05	10
	7	FEMALE	24	0.63			VII	F	32	33	4	0	2.32	3.14	0
	8	MALE	44	0.28			VIII	F	42	10	5	4	0.7	0.28	7
	9	FEMALE	38	1.43			IX	F	40	32	4	3	0.07	7.34	0
	10	MALE	41	0.83			X	F	44	19	4	0	0.72	0.89	10
	11	MALE	42	0.08			XI	F	30	12	4	1	0.36	0.88	1
	12	FEMALE	47	0.71			XII	M	42	21	3	2	0.74	2.79
	13	FEMALE	36	0.02			XIII	F	39	6	4	1	1.38	1.48	0
	14	FEMALE	25	1.45			XIV	M	23	11	4	0	0.15	1.11	8
	15	FEMALE	21	0.7			XV	F	57	16	3	0	0.76	1.59	1
	16	MALE	22	0.78			XVI	M	37	17	3	0	1.41	7.71	4
	17	MALE	40	0.1			XVII	M	29	13	3	0	2.46	0.31	4
	18	FEMALE	43	0.34			XVIII	M	37	14	3	1	0.06	2.54	1
	19	MALE	28	0.47			XIX	M	32	16	3	0	1.37	5.26	4
	20	FEMALE	38	0.57			XX	F	30	30	3	1	1.11	1.44	1
	21	MALE	51	0.54			XXI	F	36	12	2	0	1.85	6.53	15
	22	MALE	43	0.79			XXII	F	16	5	3	2	0.3	1.09	1
	23	FEMALE	55	0.13			XXIII	M	24	9	2	0	3.39	0.95	2
	24	MALE	25	0.52			XXIV	F	36	9	4	1	3.44	6.16	0
	25	FEMALE	21	0.56			XXV	F	39	8	5	1	1.7	1.27	0
	26	MALE	23	1.75			XXVI	F	35	6	1	0	3.7	8.22	7
							XXVII	F	43	7	2	1	3.82	2.3	0
							XXVIII	F	35	14	5	1.5	0.14	4.73	3
							XXIX	M	21	9	3	0	0.67	0.71	1
							XXX	F	34	6	3	3.5	1.02	0.97	2
							MULTIPLE SCLEROSIS PATIENTS (AT REMISSION)
							XXXI	F	46	240	4.5	4.5	0.85	2.63	1
							XXXII	F	37	83	0	0	1	0.38	2
							XXXIII	F	41	63	0	0	0.36	0.96	2
							XXXIV	M	37	57	2	0	0.6	2.24	4
							XXXV	F	45	345	1	1	0.45	0.43	2
							XXXVI	F	33	90	0	0	0.13	1.83	0
							XXXVII	M	36	354	1.5	1.5	0.62	3.38	0
							XXXVIII	M	28	90	2	2	0.82	7.19	1
							XXXIX	F	53	60	0	0	1.47	2.75	0
							XL	F	41	143	3	3.5	1.3	7.21	0
							XLI	M	40	143	1	1	0.52	0.27	0
							XLII	F	30	49	2	3	0.1	11.4	3
							XLIII	F	48	314	2	2.5	0.03	1.86	0
							XLIV	M	40	373	4	2	0.38	0.78	0
							XLV	F	49	100	3	1	0.04	3.41	2
							XLVI	F	20	37	2	1	0.7	0.75	0
							XLVII	F	44	44	1	0	1.04	0.77	1

## Sheet: Immunosuppression assay
Total splenocytes + circulating Ly-6Chi cells
	% Tag-it V+ CD3 cells/CD3 total cells			Proliferation index CD3			% Tag-it V+ CD4 cells/CD4 total cells			Proliferation index CD4		% Tag-it V+ CD8 cells/CD8 total cells			Proliferation index CD8		% Tag-it V+ B cells/B total cells			Proliferation index B cells
Experiment	CT	MOG	MOG+Ly-6Chi cels	MOG	MOG+Ly-6Chi cels		CT	MOG	MOG+Ly-6Chi cels	MOG	MOG+Ly-6Chi cels	CT	MOG	MOG+Ly-6Chi cels	MOG	MOG+Ly-6Chi cels	CT	MOG	MOG+Ly-6Chi cels	MOG	MOG+Ly-6Chi cels
1	3.78	10.17	2.36	2.69	0.62		2.19	6.96	1.44	3.17	0.65	2.45	9.65	2.28	3.936	0.93	9.74	41.4	14.4	4.25	1.47
2	0.39	3.92	1.12	10.05	2.871		0.22	0.85	0.79	3.84	3.59	0.49	5.76	1.38	11.76	2.8	12.23	34.67	4.2	2.83	0.34
3	5.67	27.47	26.47	4.844	4.66		1.11	3.41	4.28	3.075	3.85	5.94	33.33	28.67	5.611	4.82	6.16	40.17	38.3	6.52	6.22
4	1.29	19	13.92	14.728	10.788		0.49	7.36	6.4	15.01	13.055	0.64	16	6.85	25	10.698	4.59	35.7	34.6	7.77	7.54
5	0.97	17.25	8.7	17.783	8.963		0.28	3.31	1.98	11.82	7.07	1.88	27.65	15.6	14.707	8.267	8.99	36.2	13.05	4.31	1.55
6	0.83	36.05	11	43.43	13.25		0.28	11.5	3.05	41.071	10.892	1.62	46.55	13.2	28.734	8.148	4.66	63.55	24.5	13.63	5.25
7	1.76	13.63	9.38	7.74	5.33		0.85	8.77	6.76	10.31	7.95	2.1	4.74	2.8	2.25	1.33	8.14	28.62	18.73	3.51	2.3
Ly-6Chi cells depleted-splenocytes + circulating Ly-6Chi cells
	% Tag-it V+ CD3 cells/CD3 total cells			Proliferation index CD3			% Tag-it V+ CD4 cells/CD4 total cells			Proliferation index CD4		% Tag-it V+ CD8 cells/CD8 total cells			Proliferation index CD8		% Tag-it V+ B cells/B total cells			Proliferation index B cells
Experiment	CT	MOG	MOG+Ly-6Chi cels	MOG	MOG+Ly-6Chi cels		CT	MOG	MOG+Ly-6Chi cels	MOG	MOG+Ly-6Chi cels	CT	MOG	MOG+Ly-6Chi cels	MOG	MOG+Ly-6Chi cels	CT	MOG	MOG+Ly-6Chi cels	MOG	MOG+Ly-6Chi cels
1	5.39	35.15	28.1	6.52	5.21		1.15	14.75	11.3	12.82	9.82	1.56	24.15	20.7	15.48	13.26	15.2667	78.15	72.3	5.11	4.73
2	4.13	43.16	22.8	10.45	5.52		0.53	5.02	2.53	9.46	4.77	1.8	62.72	37.05	34.84	20.58	17	76.82	56.1	4.51	3.3
3	0.6	3.38	1.51	5.62	2.51		1.45	2.37	1.09	1.63	0.75	0.17	5.42	2.78	31.88	16.35	21	54.23	48.35	2.58	2.3
4	0.99	16.06	12.61	16.18	12.71		0.62	6.53	4.6	10.53	7.42	0.82	16.56	15.72	20.195	19.17	7.45	56.76	42.21	7.61	5.67
5	6.19	24.4	15.65	3.94	2.53		6.44	19.3	11.9	2.99	1.85	2.47	32.3	11.05	13.08	4.47	8.79	43.6	40.4	4.96	4.6

## Sheet: Male EAE
	Mice	% Ly-6Chi/myeloid cells ONSET	Severity index (SI)	Score at peak	Accumulated clinical score (onset to death)	% Ly-6Chi/myeloid cells PEAK	Recovered score/day in remission	% recovery
	SM 531	1.16	0.75	3	59.75	2.49	0.0781	41.6667
	OD 531	1.75	0.5	3	65.25	2.96	0.0333	16.6667
	OI 531	3.93	1	3	71.25	0.9	0.0179	8.3333
	AMB 531	1.22	0.8125	3.25	10.25	Sacrified at peak
	2D 531	2.95	0.6	3	54.25	4.5	0.0909	33.3333
	SM 532	3.72	0.75	3	54	2.3	0.1	50
	OD 532	1.07	0.75	3	68	4.42	0.0469	25
	OI 532	1.39	1	3	73	1.76	0	0
	AMB 532	0.9	1	3	70.75	1.15	0.0333	16.6667
	2D 532 (onset outlier )	10.4	0.5	3	48.5	2.7	0.1029	58.3333
	SM 533	3.24	0.55	2.75	48	3.13	0.1042	45.4545
	OD 533	1.71	0.55	2.75	53.25	2.69	0.0313	18.1818
	OI 533	4.17	1	3	60.75	2.21	0	0
	AMB 533	4.14	0.6	3	61.25	1.77	0.125	16.6667
	2D 533 (peak outlier)	4.46	0.5625	2.25	40	12.8	0.0833	33.3333
	SM 534	1.5	0.55	2.75	50.5	5.09	0.0682	27.2727
	OD 534	4.14	0.75	3	55	1.87	0.0469	25
	OI 534	1.49	0.8125	3.25	11.25	Sacrified at peak
	AMB 534	4.87	0.6	3	56.75	4.21	0.0357	16.6667
	2D 534	7.39	0.4583	3	40.25	6.27	0.1346	41.6667
	SM 535	4.4	0.6	3	62.5	3.36	0.1	16.6667
	OD 535	0.8	1	3	53.75	4.91	0.125	41.6667
	OI 535	1.6	0.4286	3	59.5	1.45	0.1071	25
	AMB 535	1.37	1	3	61	0.7	0.0625	25
